# Supplementary material for: Corrigendum: Mi L-X, Hu D-M, Hyde KD, Eungwanichayapant PD, Mapook A, Tennakoon DS, Zhang J-Y, Song H-Y (2026) Funiliomycetaceae fam. nov. (Amphisphaeriales, Ascomycota) accommodating Funiliomyces, including F. jiangxiensis sp. nov. from Tetradium ruticarpum and ten new combinations. IMA Fungus 17: e179140. https://doi.org/10.3897/imafungus.17.179140
Source: IMA Fungus. 2026 May 11;17:e195349. doi: 10.3897/imafungus.17.195349 (PMC13184626; doi:10.3897/imafungus.17.195349)
Supplement: XML Treatment for Funiliomyces calliandrae [file imafungus.17.195349-treatment3.xml]

<!DOCTYPE tp:taxon-treatment
  PUBLIC "-//TaxonX//DTD Taxonomic Treatment Publishing DTD v0 20100105//EN" "tax-treatment-NSO.dtd">
<tp:taxon-treatment xmlns:tp="http://www.plazi.org/taxpub"><tp:treatment-meta><kwd-group><label>Taxon classification</label><kwd>
              <named-content content-type="kingdom">
                <named-content content-type="taxon-name">
                  <named-content content-type="kingdom">Animalia</named-content>
                </named-content>
              </named-content>
            </kwd><kwd>
              <named-content content-type="order">
                <named-content content-type="taxon-name">
                  <named-content content-type="order">Amphisphaeriales</named-content>
                </named-content>
              </named-content>
            </kwd><kwd>
              <named-content content-type="family">
                <named-content content-type="taxon-name">
                  <named-content content-type="family">Amphisphaeriaceae</named-content>
                </named-content>
              </named-content>
            </kwd></kwd-group><mixed-citation publication-type="journal"><person-group><name><surname>Mi</surname><given-names>Li-Xue</given-names></name><name><surname>Hu</surname><given-names>Dian-Ming</given-names></name><name><surname>Hyde</surname><given-names>Kevin D.</given-names></name><name><surname>Eungwanichayapant</surname><given-names>Prapassorn D.</given-names></name><name><surname>Mapook</surname><given-names>Ausana</given-names></name><name><surname>Tennakoon</surname><given-names>Danushka S.</given-names></name><name><surname>Zhang</surname><given-names>Jing-Yi</given-names></name><name><surname>Song</surname><given-names>Hai-Yan</given-names></name></person-group><article-title>Corrigendum: Mi L-X, Hu D-M, Hyde KD, Eungwanichayapant PD, Mapook A, Tennakoon DS, Zhang J-Y, Song H-Y (2026) <italic><tp:taxon-name><tp:taxon-name-part taxon-name-part-type="family" reg="Funiliomycetaceae">Funiliomycetaceae</tp:taxon-name-part></tp:taxon-name></italic> fam. nov. (<italic><tp:taxon-name><tp:taxon-name-part taxon-name-part-type="order" reg="Amphisphaeriales">Amphisphaeriales</tp:taxon-name-part></tp:taxon-name></italic>, <italic><tp:taxon-name><tp:taxon-name-part taxon-name-part-type="phylum" reg="Ascomycota">Ascomycota</tp:taxon-name-part></tp:taxon-name></italic>) accommodating <italic><tp:taxon-name><tp:taxon-name-part taxon-name-part-type="genus" reg="Funiliomyces">Funiliomyces</tp:taxon-name-part></tp:taxon-name></italic>, including <italic><tp:taxon-name><tp:taxon-name-part taxon-name-part-type="genus" reg="Funiliomyces">F.</tp:taxon-name-part> <tp:taxon-name-part taxon-name-part-type="species" reg="jiangxiensis">jiangxiensis</tp:taxon-name-part></tp:taxon-name></italic> sp. nov. from <tp:taxon-name><tp:taxon-name-part taxon-name-part-type="genus" reg="Tetradium">Tetradium</tp:taxon-name-part> <tp:taxon-name-part taxon-name-part-type="species" reg="ruticarpum">ruticarpum</tp:taxon-name-part></tp:taxon-name> and ten new combinations. IMA Fungus 17: e179140.
                    <ext-link xmlns:xlink="http://www.w3.org/1999/xlink" xlink:href="10.3897/imafungus.17.179140" ext-link-type="doi" xlink:type="simple">https://doi.org/10.3897/imafungus.17.179140</ext-link></article-title><source>IMA Fungus</source><day>11</day><month>05</month><year>2026</year><volume>17</volume><pub-id pub-id-type="doi">10.3897/imafungus.17.195349</pub-id></mixed-citation></tp:treatment-meta><tp:nomenclature><label>2.</label><tp:taxon-name><object-id xmlns:xlink="http://www.w3.org/1999/xlink" content-type="arpha" xlink:type="simple">AC5C33D7-DF29-53C9-BD05-15AE3CA8DFED</object-id>
                		<tp:taxon-name-part taxon-name-part-type="genus" reg="Funiliomyces">Funiliomyces</tp:taxon-name-part> <tp:taxon-name-part taxon-name-part-type="species" reg="calliandrae">calliandrae</tp:taxon-name-part>
                		
                	
                	
                		<object-id xmlns:xlink="http://www.w3.org/1999/xlink" xlink:type="simple">Index Fungorum: IF905126</object-id>
                	</tp:taxon-name><tp:taxon-authority>(Crous) L.X. Mi, H.Y. Song, D.M. Hu &amp; K.D. Hyde</tp:taxon-authority><tp:taxon-status xmlns:xlink="http://www.w3.org/1999/xlink" xlink:type="simple">comb. nov.</tp:taxon-status></tp:nomenclature><tp:treatment-sec sec-type="Basionym"><title>Basionym.</title><p><italic><tp:taxon-name><tp:taxon-name-part taxon-name-part-type="genus" reg="Dactylaria">Dactylaria</tp:taxon-name-part> <tp:taxon-name-part taxon-name-part-type="species" reg="calliandrae">calliandrae</tp:taxon-name-part></tp:taxon-name></italic> Crous, Persoonia 54: 376–377 (2025).</p></tp:treatment-sec><tp:treatment-sec sec-type="Holotype"><title>Holotype.</title><p>CBS H-25715.</p></tp:treatment-sec><tp:treatment-sec sec-type="Type information"><title>Type information.</title><p>Brazil, Minas Gerais, Viçosa, Clonar nursery, on living leaf of <italic><tp:taxon-name><tp:taxon-name-part taxon-name-part-type="genus" reg="Calliandra">Calliandra</tp:taxon-name-part> <tp:taxon-name-part taxon-name-part-type="species" reg="tweediei">tweediei</tp:taxon-name-part></tp:taxon-name></italic> (<italic><tp:taxon-name><tp:taxon-name-part taxon-name-part-type="family" reg="Fabaceae">Fabaceae</tp:taxon-name-part></tp:taxon-name></italic>), 25 February, 2024, P.W. Crous, HPC 4399 (holotype CBS H-25715; culture ex-type COAD 3994 = CPC 48004).</p></tp:treatment-sec><tp:treatment-sec sec-type="Description"><title>Description.</title><p>See the original description in <xref ref-type="bibr" rid="B13">Crous et al. (2025)</xref> on page 376–377.</p></tp:treatment-sec><ref-list><ref id="B13"><mixed-citation xmlns:xlink="http://www.w3.org/1999/xlink" xlink:type="simple">Crous PW, Catcheside DEA, Catcheside PS et al. (2025) Fungal Planet description sheets: 1781–1866. Persoonia 54: 327–587. <ext-link xlink:href="10.3114/persoonia.2025.54.10" ext-link-type="doi" xlink:type="simple">https://doi.org/10.3114/persoonia.2025.54.10</ext-link></mixed-citation></ref></ref-list></tp:taxon-treatment>
