# Supplementary material for: Corrigendum: Mi L-X, Hu D-M, Hyde KD, Eungwanichayapant PD, Mapook A, Tennakoon DS, Zhang J-Y, Song H-Y (2026) Funiliomycetaceae fam. nov. (Amphisphaeriales, Ascomycota) accommodating Funiliomyces, including F. jiangxiensis sp. nov. from Tetradium ruticarpum and ten new combinations. IMA Fungus 17: e179140. https://doi.org/10.3897/imafungus.17.179140
Source: IMA Fungus. 2026 May 11;17:e195349. doi: 10.3897/imafungus.17.195349 (PMC13184626; doi:10.3897/imafungus.17.195349)
Supplement: XML Treatment for Funiliomyces fragilis [file imafungus.17.195349-treatment4.xml]

<!DOCTYPE tp:taxon-treatment
  PUBLIC "-//TaxonX//DTD Taxonomic Treatment Publishing DTD v0 20100105//EN" "tax-treatment-NSO.dtd">
<tp:taxon-treatment xmlns:tp="http://www.plazi.org/taxpub"><tp:treatment-meta><kwd-group><label>Taxon classification</label><kwd>
              <named-content content-type="kingdom">
                <named-content content-type="taxon-name">
                  <named-content content-type="kingdom">Animalia</named-content>
                </named-content>
              </named-content>
            </kwd><kwd>
              <named-content content-type="order">
                <named-content content-type="taxon-name">
                  <named-content content-type="order">Amphisphaeriales</named-content>
                </named-content>
              </named-content>
            </kwd><kwd>
              <named-content content-type="family">
                <named-content content-type="taxon-name">
                  <named-content content-type="family">Amphisphaeriaceae</named-content>
                </named-content>
              </named-content>
            </kwd></kwd-group><mixed-citation publication-type="journal"><person-group><name><surname>Mi</surname><given-names>Li-Xue</given-names></name><name><surname>Hu</surname><given-names>Dian-Ming</given-names></name><name><surname>Hyde</surname><given-names>Kevin D.</given-names></name><name><surname>Eungwanichayapant</surname><given-names>Prapassorn D.</given-names></name><name><surname>Mapook</surname><given-names>Ausana</given-names></name><name><surname>Tennakoon</surname><given-names>Danushka S.</given-names></name><name><surname>Zhang</surname><given-names>Jing-Yi</given-names></name><name><surname>Song</surname><given-names>Hai-Yan</given-names></name></person-group><article-title>Corrigendum: Mi L-X, Hu D-M, Hyde KD, Eungwanichayapant PD, Mapook A, Tennakoon DS, Zhang J-Y, Song H-Y (2026) <italic><tp:taxon-name><tp:taxon-name-part taxon-name-part-type="family" reg="Funiliomycetaceae">Funiliomycetaceae</tp:taxon-name-part></tp:taxon-name></italic> fam. nov. (<italic><tp:taxon-name><tp:taxon-name-part taxon-name-part-type="order" reg="Amphisphaeriales">Amphisphaeriales</tp:taxon-name-part></tp:taxon-name></italic>, <italic><tp:taxon-name><tp:taxon-name-part taxon-name-part-type="phylum" reg="Ascomycota">Ascomycota</tp:taxon-name-part></tp:taxon-name></italic>) accommodating <italic><tp:taxon-name><tp:taxon-name-part taxon-name-part-type="genus" reg="Funiliomyces">Funiliomyces</tp:taxon-name-part></tp:taxon-name></italic>, including <italic><tp:taxon-name><tp:taxon-name-part taxon-name-part-type="genus" reg="Funiliomyces">F.</tp:taxon-name-part> <tp:taxon-name-part taxon-name-part-type="species" reg="jiangxiensis">jiangxiensis</tp:taxon-name-part></tp:taxon-name></italic> sp. nov. from <tp:taxon-name><tp:taxon-name-part taxon-name-part-type="genus" reg="Tetradium">Tetradium</tp:taxon-name-part> <tp:taxon-name-part taxon-name-part-type="species" reg="ruticarpum">ruticarpum</tp:taxon-name-part></tp:taxon-name> and ten new combinations. IMA Fungus 17: e179140.
                    <ext-link xmlns:xlink="http://www.w3.org/1999/xlink" xlink:href="10.3897/imafungus.17.179140" ext-link-type="doi" xlink:type="simple">https://doi.org/10.3897/imafungus.17.179140</ext-link></article-title><source>IMA Fungus</source><day>11</day><month>05</month><year>2026</year><volume>17</volume><pub-id pub-id-type="doi">10.3897/imafungus.17.195349</pub-id></mixed-citation></tp:treatment-meta><tp:nomenclature><label>3.</label><tp:taxon-name><object-id xmlns:xlink="http://www.w3.org/1999/xlink" content-type="arpha" xlink:type="simple">0BB13043-8328-5EB1-8C57-17E16E750F76</object-id>
                		<tp:taxon-name-part taxon-name-part-type="genus" reg="Funiliomyces">Funiliomyces</tp:taxon-name-part> <tp:taxon-name-part taxon-name-part-type="species" reg="fragilis">fragilis</tp:taxon-name-part>
                		
                	
                	
                		<object-id xmlns:xlink="http://www.w3.org/1999/xlink" xlink:type="simple">Index Fungorum: IF905132</object-id>
                	</tp:taxon-name><tp:taxon-authority>(de Hoog) L.X. Mi, H.Y. Song, D.M. Hu &amp; K.D. Hyde</tp:taxon-authority><tp:taxon-status xmlns:xlink="http://www.w3.org/1999/xlink" xlink:type="simple">comb. nov.</tp:taxon-status></tp:nomenclature><tp:treatment-sec sec-type="Basionym"><title>Basionym.</title><p><italic><tp:taxon-name><tp:taxon-name-part taxon-name-part-type="genus" reg="Dactylaria">Dactylaria</tp:taxon-name-part> <tp:taxon-name-part taxon-name-part-type="species" reg="fragilis">fragilis</tp:taxon-name-part></tp:taxon-name></italic> de Hoog, Studies in Mycology 26: 30 (1985).</p></tp:treatment-sec><tp:treatment-sec sec-type="Holotype"><title>Holotype.</title><p>No.6074(CBS).</p></tp:treatment-sec><tp:treatment-sec sec-type="Type information"><title>Type information.</title><p>The Netherlands, Opsterland, Oldeterp, on cupules of <italic><tp:taxon-name><tp:taxon-name-part taxon-name-part-type="genus" reg="Fagus">Fagus</tp:taxon-name-part> <tp:taxon-name-part taxon-name-part-type="species" reg="sylvatica">sylvatica</tp:taxon-name-part></tp:taxon-name></italic> (<italic><tp:taxon-name><tp:taxon-name-part taxon-name-part-type="family" reg="Fagaceae">Fagaceae</tp:taxon-name-part></tp:taxon-name></italic>), H.A. van der Aa, October, 1977.</p></tp:treatment-sec><tp:treatment-sec sec-type="Description"><title>Description.</title><p>See the original description in <xref ref-type="bibr" rid="B28">de Hoog and van Oorschot (1985)</xref> on page 30.</p></tp:treatment-sec><ref-list><ref id="B28"><mixed-citation xmlns:xlink="http://www.w3.org/1999/xlink" xlink:type="simple">de Hoog GS, van Oorschot CAN (1985) Taxonomy of the <italic><tp:taxon-name><tp:taxon-name-part taxon-name-part-type="genus">Dactylaria</tp:taxon-name-part></tp:taxon-name></italic> complex, VI. Key to the genera and check-list of epithets. Studies in Mycology 26: 97–121.</mixed-citation></ref></ref-list></tp:taxon-treatment>
