# Supplementary material for: Corrigendum: Mi L-X, Hu D-M, Hyde KD, Eungwanichayapant PD, Mapook A, Tennakoon DS, Zhang J-Y, Song H-Y (2026) Funiliomycetaceae fam. nov. (Amphisphaeriales, Ascomycota) accommodating Funiliomyces, including F. jiangxiensis sp. nov. from Tetradium ruticarpum and ten new combinations. IMA Fungus 17: e179140. https://doi.org/10.3897/imafungus.17.179140
Source: IMA Fungus. 2026 May 11;17:e195349. doi: 10.3897/imafungus.17.195349 (PMC13184626; doi:10.3897/imafungus.17.195349)
Supplement: XML Treatment for Funiliomyces zapatensis [file imafungus.17.195349-treatment10.xml]

<!DOCTYPE tp:taxon-treatment
  PUBLIC "-//TaxonX//DTD Taxonomic Treatment Publishing DTD v0 20100105//EN" "tax-treatment-NSO.dtd">
<tp:taxon-treatment xmlns:tp="http://www.plazi.org/taxpub"><tp:treatment-meta><kwd-group><label>Taxon classification</label><kwd>
              <named-content content-type="kingdom">
                <named-content content-type="taxon-name">
                  <named-content content-type="kingdom">Animalia</named-content>
                </named-content>
              </named-content>
            </kwd><kwd>
              <named-content content-type="order">
                <named-content content-type="taxon-name">
                  <named-content content-type="order">Amphisphaeriales</named-content>
                </named-content>
              </named-content>
            </kwd><kwd>
              <named-content content-type="family">
                <named-content content-type="taxon-name">
                  <named-content content-type="family">Amphisphaeriaceae</named-content>
                </named-content>
              </named-content>
            </kwd></kwd-group><mixed-citation publication-type="journal"><person-group><name><surname>Mi</surname><given-names>Li-Xue</given-names></name><name><surname>Hu</surname><given-names>Dian-Ming</given-names></name><name><surname>Hyde</surname><given-names>Kevin D.</given-names></name><name><surname>Eungwanichayapant</surname><given-names>Prapassorn D.</given-names></name><name><surname>Mapook</surname><given-names>Ausana</given-names></name><name><surname>Tennakoon</surname><given-names>Danushka S.</given-names></name><name><surname>Zhang</surname><given-names>Jing-Yi</given-names></name><name><surname>Song</surname><given-names>Hai-Yan</given-names></name></person-group><article-title>Corrigendum: Mi L-X, Hu D-M, Hyde KD, Eungwanichayapant PD, Mapook A, Tennakoon DS, Zhang J-Y, Song H-Y (2026) <italic><tp:taxon-name><tp:taxon-name-part taxon-name-part-type="family" reg="Funiliomycetaceae">Funiliomycetaceae</tp:taxon-name-part></tp:taxon-name></italic> fam. nov. (<italic><tp:taxon-name><tp:taxon-name-part taxon-name-part-type="order" reg="Amphisphaeriales">Amphisphaeriales</tp:taxon-name-part></tp:taxon-name></italic>, <italic><tp:taxon-name><tp:taxon-name-part taxon-name-part-type="phylum" reg="Ascomycota">Ascomycota</tp:taxon-name-part></tp:taxon-name></italic>) accommodating <italic><tp:taxon-name><tp:taxon-name-part taxon-name-part-type="genus" reg="Funiliomyces">Funiliomyces</tp:taxon-name-part></tp:taxon-name></italic>, including <italic><tp:taxon-name><tp:taxon-name-part taxon-name-part-type="genus" reg="Funiliomyces">F.</tp:taxon-name-part> <tp:taxon-name-part taxon-name-part-type="species" reg="jiangxiensis">jiangxiensis</tp:taxon-name-part></tp:taxon-name></italic> sp. nov. from <tp:taxon-name><tp:taxon-name-part taxon-name-part-type="genus" reg="Tetradium">Tetradium</tp:taxon-name-part> <tp:taxon-name-part taxon-name-part-type="species" reg="ruticarpum">ruticarpum</tp:taxon-name-part></tp:taxon-name> and ten new combinations. IMA Fungus 17: e179140.
                    <ext-link xmlns:xlink="http://www.w3.org/1999/xlink" xlink:href="10.3897/imafungus.17.179140" ext-link-type="doi" xlink:type="simple">https://doi.org/10.3897/imafungus.17.179140</ext-link></article-title><source>IMA Fungus</source><day>11</day><month>05</month><year>2026</year><volume>17</volume><pub-id pub-id-type="doi">10.3897/imafungus.17.195349</pub-id></mixed-citation></tp:treatment-meta><tp:nomenclature><label>9.</label><tp:taxon-name><object-id xmlns:xlink="http://www.w3.org/1999/xlink" content-type="arpha" xlink:type="simple">BF770A3C-2A2E-5228-808A-630CFB272414</object-id>
                		<tp:taxon-name-part taxon-name-part-type="genus" reg="Funiliomyces">Funiliomyces</tp:taxon-name-part> <tp:taxon-name-part taxon-name-part-type="species" reg="zapatensis">zapatensis</tp:taxon-name-part>
                		
                	
                	
                		<object-id xmlns:xlink="http://www.w3.org/1999/xlink" xlink:type="simple">Index Fungorum: IF905138</object-id>
                	</tp:taxon-name><tp:taxon-authority>(R.F. Castañeda) L.X. Mi, H.Y. Song, D.M. Hu &amp; K.D. Hyde</tp:taxon-authority><tp:taxon-status xmlns:xlink="http://www.w3.org/1999/xlink" xlink:type="simple">comb. nov.</tp:taxon-status></tp:nomenclature><tp:treatment-sec sec-type="Basionym"><title>Basionym.</title><p><italic><tp:taxon-name><tp:taxon-name-part taxon-name-part-type="genus" reg="Dactylaria">Dactylaria</tp:taxon-name-part> <tp:taxon-name-part taxon-name-part-type="species" reg="zapatensis">zapatensis</tp:taxon-name-part></tp:taxon-name></italic> R.F. Castañeda, <tp:taxon-name><tp:taxon-name-part taxon-name-part-type="kingdom" reg="Fungi">Fungi</tp:taxon-name-part></tp:taxon-name> Cubenses III (La Habana): 5 (1988)</p></tp:treatment-sec><tp:treatment-sec sec-type="Holotype"><title>Holotype.</title><p>INIFAT C85/98</p></tp:treatment-sec><tp:treatment-sec sec-type="Type information"><title>Type information.</title><p>Cuba, Matanzas, Ciénaga de Zapata, on fallen leaves of <italic><tp:taxon-name><tp:taxon-name-part taxon-name-part-type="genus" reg="Nectandra">Nectandra</tp:taxon-name-part> <tp:taxon-name-part taxon-name-part-type="species" reg="coriacea">coriacea</tp:taxon-name-part></tp:taxon-name></italic> (<italic><tp:taxon-name><tp:taxon-name-part taxon-name-part-type="family" reg="Lauraceae">Lauraceae</tp:taxon-name-part></tp:taxon-name></italic>), R.F. Castañeda Ruíz, 26 May 1985.</p></tp:treatment-sec><tp:treatment-sec sec-type="Description"><title>Description.</title><p>See the original description in <xref ref-type="bibr" rid="B6">Castañeda Ruíz (1988)</xref> on page 5.</p><sec sec-type="Corrected “Table 4” (p.25)" id="sec5"><title>Corrected “Table <xref ref-type="table" rid="T3">4</xref>” (p.25):</title><p>In Table <xref ref-type="table" rid="T3">4</xref>, <italic><tp:taxon-name><tp:taxon-name-part taxon-name-part-type="genus" reg="Funiliomyces">F.</tp:taxon-name-part> <tp:taxon-name-part taxon-name-part-type="species" reg="bisepatus">bisepatus</tp:taxon-name-part></tp:taxon-name></italic> has been corrected to <italic><tp:taxon-name><tp:taxon-name-part taxon-name-part-type="genus" reg="Funiliomyces">F.</tp:taxon-name-part> <tp:taxon-name-part taxon-name-part-type="species" reg="biseptatisporus">biseptatisporus</tp:taxon-name-part></tp:taxon-name></italic>.</p><table-wrap id="T3" position="float" orientation="portrait"><label>Table 4.</label><caption><p>Asexual morphological features, lifestyle, host associations, and distribution of <italic><tp:taxon-name><tp:taxon-name-part taxon-name-part-type="genus" reg="Funiliomyces">Funiliomyces</tp:taxon-name-part></tp:taxon-name></italic> species.</p></caption><table><tbody><tr><th rowspan="2" colspan="1">
                      <bold>Species</bold>
                    </th><th rowspan="2" colspan="1">
                      <bold>Mycelium</bold>
                    </th><th rowspan="2" colspan="1">
                      <bold>Conidiophores</bold>
                    </th><th rowspan="2" colspan="1"><bold>Conidiogenous cel</bold>ls</th><th rowspan="1" colspan="2"><bold>Conidi</bold>a</th><th rowspan="2" colspan="1">
                      <bold>Life style</bold>
                    </th><th rowspan="2" colspan="1">
                      <bold>Host</bold>
                    </th><th rowspan="2" colspan="1">
                      <bold>Country</bold>
                    </th><th rowspan="2" colspan="1">
                      <bold>References</bold>
                    </th></tr><tr><th rowspan="1" colspan="1">
                      <bold>Shape/colour</bold>
                    </th><th rowspan="1" colspan="1">
                      <bold>Size</bold>
                    </th></tr><tr><td rowspan="1" colspan="1">
                      <italic>
                        <tp:taxon-name><tp:taxon-name-part taxon-name-part-type="genus" reg="Funiliomyces">Funiliomyces</tp:taxon-name-part> <tp:taxon-name-part taxon-name-part-type="species" reg="acaciae">acaciae</tp:taxon-name-part></tp:taxon-name>
                      </italic>
                    </td><td rowspan="1" colspan="1">2–2.5 µm, hyaline</td><td rowspan="1" colspan="1">7–60 × 2–3.5 µm, brown, 0–7-septate</td><td rowspan="1" colspan="1">7–25 × 2–3.5 µm, brown, with flat-tipped denticles (0.5–1.5 × 0.5 µm)</td><td rowspan="1" colspan="1">narrowly fusoid ellipsoid, 2-septate, hyaline</td><td rowspan="1" colspan="1">(16–)25– 34(–37) × 2(–2.5) µm</td><td rowspan="1" colspan="1">epiphytic</td><td rowspan="1" colspan="1"><italic><tp:taxon-name><tp:taxon-name-part taxon-name-part-type="genus" reg="Acacia">Acacia</tp:taxon-name-part> <tp:taxon-name-part taxon-name-part-type="species" reg="koa">koa</tp:taxon-name-part></tp:taxon-name></italic> (<italic><tp:taxon-name><tp:taxon-name-part taxon-name-part-type="family" reg="Fabaceae">Fabaceae</tp:taxon-name-part></tp:taxon-name></italic>)</td><td rowspan="1" colspan="1">USA</td><td rowspan="1" colspan="1">
                      <xref ref-type="bibr" rid="B19">Crous et al. (2016)</xref>
                    </td></tr><tr><td rowspan="1" colspan="1">
                      <italic>
                        <tp:taxon-name><tp:taxon-name-part taxon-name-part-type="genus" reg="Funiliomyces">F.</tp:taxon-name-part> <tp:taxon-name-part taxon-name-part-type="species" reg="biseptatisporus">biseptatisporus</tp:taxon-name-part></tp:taxon-name>
                      </italic>
                    </td><td rowspan="1" colspan="1">1–3 µm, hyaline to moderately brown</td><td rowspan="1" colspan="1">5–20 µm × 3–3.5 µm, moderately brown, cylindrical, 0–2-septata</td><td rowspan="1" colspan="1">cylindrical, moderately brown, with successive denticles and geniculate structure</td><td rowspan="1" colspan="1">cylindrical, 2-septata, individually, hyaline to pale smoky</td><td rowspan="1" colspan="1">(22–) 27–33 (–35) × 1.5–2 µm</td><td rowspan="1" colspan="1">saprobic</td><td rowspan="1" colspan="1"><italic><tp:taxon-name><tp:taxon-name-part taxon-name-part-type="genus" reg="Rhododendron">Rhododendron</tp:taxon-name-part> <tp:taxon-name-part taxon-name-part-type="species" reg="metternichii">metternichii</tp:taxon-name-part></tp:taxon-name></italic> (<italic><tp:taxon-name><tp:taxon-name-part taxon-name-part-type="family" reg="Ericaceae">Ericaceae</tp:taxon-name-part></tp:taxon-name></italic>)</td><td rowspan="1" colspan="1">Japan</td><td rowspan="1" colspan="1">
                      <xref ref-type="bibr" rid="B54">Matsushima (1975)</xref>
                    </td></tr><tr><td rowspan="1" colspan="1">
                      <italic>
                        <tp:taxon-name><tp:taxon-name-part taxon-name-part-type="genus" reg="Funiliomyces">F.</tp:taxon-name-part> <tp:taxon-name-part taxon-name-part-type="species" reg="biseptatus">biseptatus</tp:taxon-name-part></tp:taxon-name>
                      </italic>
                    </td><td rowspan="1" colspan="1">–</td><td rowspan="1" colspan="1">–</td><td rowspan="1" colspan="1">–</td><td rowspan="1" colspan="1">–</td><td rowspan="1" colspan="1">–</td><td rowspan="1" colspan="1">saprobic</td><td rowspan="1" colspan="1">Undefined (<italic><tp:taxon-name><tp:taxon-name-part taxon-name-part-type="family" reg="Bromeliaceae">Bromeliaceae</tp:taxon-name-part></tp:taxon-name></italic>)</td><td rowspan="1" colspan="1">Brazil</td><td rowspan="1" colspan="1">
                      <xref ref-type="bibr" rid="B1">Aptroot (2004)</xref>
                    </td></tr><tr><td rowspan="1" colspan="1">
                      <italic>
                        <tp:taxon-name><tp:taxon-name-part taxon-name-part-type="genus" reg="Funiliomyces">F.</tp:taxon-name-part> <tp:taxon-name-part taxon-name-part-type="species" reg="calliandrae">calliandrae</tp:taxon-name-part></tp:taxon-name>
                      </italic>
                    </td><td rowspan="1" colspan="1">2–3 µm, hyphae</td><td rowspan="1" colspan="1">hyaline (appearing subhyaline with age), mostly reduced to conidiogenous cells</td><td rowspan="1" colspan="1">10–25 × 3–4 µm hyaline, prominent cylindrical denticles, 1–3 × 1.5 µm</td><td rowspan="1" colspan="1">spindle-shaped, apex subobtuse, base truncate, (3–)5–6(–8)-septate, hyaline</td><td rowspan="1" colspan="1">(37–)40–45(–47) × (2.5–)3 µm</td><td rowspan="1" colspan="1">epiphytic</td><td rowspan="1" colspan="1"><italic><tp:taxon-name><tp:taxon-name-part taxon-name-part-type="genus" reg="Calliandra">Calliandra</tp:taxon-name-part> <tp:taxon-name-part taxon-name-part-type="species" reg="tweediei">tweediei</tp:taxon-name-part></tp:taxon-name></italic> (<italic><tp:taxon-name><tp:taxon-name-part taxon-name-part-type="family" reg="Fabaceae">Fabaceae</tp:taxon-name-part></tp:taxon-name></italic>)</td><td rowspan="1" colspan="1">Brazil</td><td rowspan="1" colspan="1">
                      <xref ref-type="bibr" rid="B13">Crous et al. (2025)</xref>
                    </td></tr><tr><td rowspan="1" colspan="1">
                      <italic>
                        <tp:taxon-name><tp:taxon-name-part taxon-name-part-type="genus" reg="Funiliomyces">F.</tp:taxon-name-part> <tp:taxon-name-part taxon-name-part-type="species" reg="fragilis">fragilis</tp:taxon-name-part></tp:taxon-name>
                      </italic>
                    </td><td rowspan="1" colspan="1">pale brown</td><td rowspan="1" colspan="1">15–30 × 4 μm at the base, 0–3 thin septa, subhyaline to pale brown</td><td rowspan="1" colspan="1">thin-walled, hyaline, slightly lobed; denticles absent; rhexolytic secession with inconspicuous scars</td><td rowspan="1" colspan="1">clavate, 2-septate, hyaline</td><td rowspan="1" colspan="1">18–26 × 1.5, base 0.6 µm wide</td><td rowspan="1" colspan="1">saprobic</td><td rowspan="1" colspan="1"><italic><tp:taxon-name><tp:taxon-name-part taxon-name-part-type="genus" reg="Fagus">Fagus</tp:taxon-name-part> <tp:taxon-name-part taxon-name-part-type="species" reg="sylvatica">sylvatica</tp:taxon-name-part></tp:taxon-name></italic> (<italic><tp:taxon-name><tp:taxon-name-part taxon-name-part-type="family" reg="Fagaceae">Fagaceae</tp:taxon-name-part></tp:taxon-name></italic>)</td><td rowspan="1" colspan="1">Netherlands</td><td rowspan="1" colspan="1">de Hoog and van Oorscho (1985)</td></tr><tr><td rowspan="1" colspan="1">
                      <italic>
                        <tp:taxon-name><tp:taxon-name-part taxon-name-part-type="genus" reg="Funiliomyces">F.</tp:taxon-name-part> <tp:taxon-name-part taxon-name-part-type="species" reg="hwasunensis">hwasunensis</tp:taxon-name-part></tp:taxon-name>
                      </italic>
                    </td><td rowspan="1" colspan="1">–</td><td rowspan="1" colspan="1">6–35 × 2.2–2.8 µm， hyaline, aseptate or septate</td><td rowspan="1" colspan="1">2–2.8 μm wide，terminal, integrated, hyaline</td><td rowspan="1" colspan="1">clavate, blunt end，hyaline, 1–5 septate</td><td rowspan="1" colspan="1">10–60 × 2.2–2.8 μm</td><td rowspan="1" colspan="1">endophytic</td><td rowspan="1" colspan="1"><italic><tp:taxon-name><tp:taxon-name-part taxon-name-part-type="genus" reg="Zoysia">Zoysia</tp:taxon-name-part> <tp:taxon-name-part taxon-name-part-type="species" reg="japonica">japonica</tp:taxon-name-part></tp:taxon-name></italic> (<italic><tp:taxon-name><tp:taxon-name-part taxon-name-part-type="family" reg="Poaceae">Poaceae</tp:taxon-name-part></tp:taxon-name></italic>)</td><td rowspan="1" colspan="1">Korea</td><td rowspan="1" colspan="1">
                      <xref ref-type="bibr" rid="B48">Liu et al. (2025)</xref>
                    </td></tr><tr><td rowspan="1" colspan="1">
                      <italic>
                        <tp:taxon-name><tp:taxon-name-part taxon-name-part-type="genus" reg="Funiliomyces">F.</tp:taxon-name-part> <tp:taxon-name-part taxon-name-part-type="species" reg="jiangxiensis">jiangxiensis</tp:taxon-name-part></tp:taxon-name>
                      </italic>
                    </td><td rowspan="1" colspan="1">1.7–2.6 µm, hyaline</td><td rowspan="1" colspan="1">5–37 × 2–4 µm, hyaline, septate, sometimes reduced to conidiogenous cells</td><td rowspan="1" colspan="1">4–18 × 1–4 µm, with conspicuous, cylindrical denticles, up to 0.9 µm wide</td><td rowspan="1" colspan="1">narrowly fusoid-ellipsoid, guttulate, 0–3-septate, hyaline</td><td rowspan="1" colspan="1">20–40 × 1.5–4 µm</td><td rowspan="1" colspan="1">endophytic</td><td rowspan="1" colspan="1"><italic><tp:taxon-name><tp:taxon-name-part taxon-name-part-type="genus" reg="Tetradium">Tetradium</tp:taxon-name-part> <tp:taxon-name-part taxon-name-part-type="species" reg="ruticarpum">ruticarpum</tp:taxon-name-part></tp:taxon-name></italic> (<italic><tp:taxon-name><tp:taxon-name-part taxon-name-part-type="family" reg="Rutaceae">Rutaceae</tp:taxon-name-part></tp:taxon-name></italic>)</td><td rowspan="1" colspan="1">China</td><td rowspan="1" colspan="1">This study</td></tr><tr><td rowspan="1" colspan="1">
                      <italic>
                        <tp:taxon-name><tp:taxon-name-part taxon-name-part-type="genus" reg="Funiliomyces">F.</tp:taxon-name-part> <tp:taxon-name-part taxon-name-part-type="species" reg="mavisleverae">mavisleverae</tp:taxon-name-part></tp:taxon-name>
                      </italic>
                    </td><td rowspan="1" colspan="1">–</td><td rowspan="1" colspan="1">–</td><td rowspan="1" colspan="1">–</td><td rowspan="1" colspan="1">–</td><td rowspan="1" colspan="1">–</td><td rowspan="1" colspan="1">epiphytic</td><td rowspan="1" colspan="1">an unidentified ornamental plant</td><td rowspan="1" colspan="1">Australia</td><td rowspan="1" colspan="1">
                      <xref ref-type="bibr" rid="B80">Tan and Shivas (2024)</xref>
                    </td></tr><tr><td rowspan="1" colspan="1">
                      <italic>
                        <tp:taxon-name><tp:taxon-name-part taxon-name-part-type="genus" reg="Funiliomyces">F.</tp:taxon-name-part> <tp:taxon-name-part taxon-name-part-type="species" reg="monticola">monticola</tp:taxon-name-part></tp:taxon-name>
                      </italic>
                    </td><td rowspan="1" colspan="1">1–1.5μm, colourless</td><td rowspan="1" colspan="1">15–40 × 2–2.5 μm, colourless, septate</td><td rowspan="1" colspan="1">12–17× 2–3 µm, with conspicuous, truncate denticles in the apical region</td><td rowspan="1" colspan="1">fusiform, 1-septate, colourless</td><td rowspan="1" colspan="1">30–37 × 1–1.5 µm</td><td rowspan="1" colspan="1">saprobic</td><td rowspan="1" colspan="1"><italic><tp:taxon-name><tp:taxon-name-part taxon-name-part-type="genus" reg="Andira">Andira</tp:taxon-name-part> <tp:taxon-name-part taxon-name-part-type="species" reg="inermis">inermis</tp:taxon-name-part></tp:taxon-name></italic> (<italic><tp:taxon-name><tp:taxon-name-part taxon-name-part-type="family" reg="Leguminosae">Leguminosae</tp:taxon-name-part></tp:taxon-name></italic>)</td><td rowspan="1" colspan="1">Cuba</td><td rowspan="1" colspan="1">
                      <xref ref-type="bibr" rid="B7">Castañeda Ruíz and Kendrick (1991)</xref>
                    </td></tr><tr><td rowspan="1" colspan="1">
                      <italic>
                        <tp:taxon-name>
                          <tp:taxon-name-part taxon-name-part-type="genus" reg="Andira"/>
                          <tp:taxon-name-part taxon-name-part-type="species" reg="retrophylli">retrophylli</tp:taxon-name-part>
                        </tp:taxon-name>
                      </italic>
                    </td><td rowspan="1" colspan="1">1.5–2.5 μm, hyaline</td><td rowspan="1" colspan="1">conidiophores reduced to conidiogenous cells or with supporting cell</td><td rowspan="1" colspan="1">with 1–2 × 1 μm apex denticulate</td><td rowspan="1" colspan="1">medianly 1-septate, straight to narrowly fusoid, 6–20 × 2.5–3.5</td><td rowspan="1" colspan="1">(26–)30–33(–37) × (1.5–)2 µm</td><td rowspan="1" colspan="1">epiphytic</td><td rowspan="1" colspan="1"><italic><tp:taxon-name><tp:taxon-name-part taxon-name-part-type="genus" reg="Retrophyllum">Retrophyllum</tp:taxon-name-part> <tp:taxon-name-part taxon-name-part-type="species" reg="rospigliosii">rospigliosii</tp:taxon-name-part></tp:taxon-name></italic> (<italic><tp:taxon-name><tp:taxon-name-part taxon-name-part-type="family" reg="Podocarpaceae">Podocarpaceae</tp:taxon-name-part></tp:taxon-name></italic>)</td><td rowspan="1" colspan="1">Colombia</td><td rowspan="1" colspan="1">
                      <xref ref-type="bibr" rid="B10">Crous et al. (2022)</xref>
                    </td></tr><tr><td rowspan="1" colspan="1">
                      <italic>
                        <tp:taxon-name><tp:taxon-name-part taxon-name-part-type="genus" reg="Funiliomyces">F.</tp:taxon-name-part> <tp:taxon-name-part taxon-name-part-type="species" reg="sparsus">sparsus</tp:taxon-name-part></tp:taxon-name>
                      </italic>
                    </td><td rowspan="1" colspan="1">1–1.5 μm, pale brown</td><td rowspan="1" colspan="1">0–1-septate, pale brown uasually reduced to a conidiogenous cell.</td><td rowspan="1" colspan="1">7–12 × 3–4 µm, pale brown or almost colourless, with large, conspicuous, truncate denticles, 1.5–2 μm</td><td rowspan="1" colspan="1">subcylindrical, (2–)3-septated with a false septum near each end, colouress or almost colourless</td><td rowspan="1" colspan="1">26–36 × 1.5–2 µm</td><td rowspan="1" colspan="1">saprobic</td><td rowspan="1" colspan="1">decaying leaves (unidentified)</td><td rowspan="1" colspan="1">Cuba</td><td rowspan="1" colspan="1">
                      <xref ref-type="bibr" rid="B7">Castañeda Ruíz and Kendrick (1991)</xref>
                    </td></tr><tr><td rowspan="1" colspan="1">
                      <italic>
                        <tp:taxon-name>
                          <tp:taxon-name-part taxon-name-part-type="genus" reg="Andira"/>
                          <tp:taxon-name-part taxon-name-part-type="species" reg="zapatensis">zapatensis</tp:taxon-name-part>
                        </tp:taxon-name>
                      </italic>
                    </td><td rowspan="1" colspan="1">1–1.5 μm, light brown</td><td rowspan="1" colspan="1">12–60 × 1–2 µm, septate, light brown, up to 24 µm wide at apex</td><td rowspan="1" colspan="1">polyblastic, denticulate, sympodial, inflated at apex</td><td rowspan="1" colspan="1">cylindrical, 2-septata, hyaline, septa visible near extremities</td><td rowspan="1" colspan="1">18–26 × 1–1.5 µm</td><td rowspan="1" colspan="1">saprobic</td><td rowspan="1" colspan="1"><italic><tp:taxon-name><tp:taxon-name-part taxon-name-part-type="genus" reg="Nectandra">Nectandra</tp:taxon-name-part> <tp:taxon-name-part taxon-name-part-type="species" reg="coriacea">coriacea</tp:taxon-name-part></tp:taxon-name></italic> (<italic><tp:taxon-name><tp:taxon-name-part taxon-name-part-type="family" reg="Lauraceae">Lauraceae</tp:taxon-name-part></tp:taxon-name></italic>)</td><td rowspan="1" colspan="1">Cuba</td><td rowspan="1" colspan="1">
                      <xref ref-type="bibr" rid="B6">Castañeda Ruíz (1988)</xref>
                    </td></tr></tbody></table><table-wrap-foot><fn><p>Notes: The symbol “–” denotes no information available.</p></fn></table-wrap-foot></table-wrap><p><bold>Corrected “Discussion” (p.26)</bold>:</p><p>Accordingly, we transfer the ten previously described “<italic><tp:taxon-name><tp:taxon-name-part taxon-name-part-type="genus" reg="Dactylaria">Dactylaria</tp:taxon-name-part></tp:taxon-name></italic>” species into the genus <italic><tp:taxon-name><tp:taxon-name-part taxon-name-part-type="genus" reg="Funiliomyces">Funiliomyces</tp:taxon-name-part></tp:taxon-name></italic> including nine new combinations (<italic><tp:taxon-name><tp:taxon-name-part taxon-name-part-type="genus" reg="Funiliomyces">F.</tp:taxon-name-part> <tp:taxon-name-part taxon-name-part-type="species" reg="acaciae">acaciae</tp:taxon-name-part></tp:taxon-name></italic>, <italic><tp:taxon-name><tp:taxon-name-part taxon-name-part-type="genus" reg="Funiliomyces">F.</tp:taxon-name-part> <tp:taxon-name-part taxon-name-part-type="species" reg="calliandrae">calliandrae</tp:taxon-name-part></tp:taxon-name></italic>, <italic><tp:taxon-name><tp:taxon-name-part taxon-name-part-type="genus" reg="Funiliomyces">F.</tp:taxon-name-part> <tp:taxon-name-part taxon-name-part-type="species" reg="fragilis">fragilis</tp:taxon-name-part></tp:taxon-name></italic>, <italic><tp:taxon-name><tp:taxon-name-part taxon-name-part-type="genus" reg="Funiliomyces">F.</tp:taxon-name-part> <tp:taxon-name-part taxon-name-part-type="species" reg="hwasunensis">hwasunensis</tp:taxon-name-part></tp:taxon-name></italic>, <italic><tp:taxon-name><tp:taxon-name-part taxon-name-part-type="genus" reg="Funiliomyces">F.</tp:taxon-name-part> <tp:taxon-name-part taxon-name-part-type="species" reg="mavisleverae">mavisleverae</tp:taxon-name-part></tp:taxon-name></italic>, <italic><tp:taxon-name><tp:taxon-name-part taxon-name-part-type="genus" reg="Funiliomyces">F.</tp:taxon-name-part> <tp:taxon-name-part taxon-name-part-type="species" reg="monticola">monticola</tp:taxon-name-part></tp:taxon-name></italic>, <italic><tp:taxon-name><tp:taxon-name-part taxon-name-part-type="genus" reg="Funiliomyces">F.</tp:taxon-name-part> <tp:taxon-name-part taxon-name-part-type="species" reg="retrophylli">retrophylli</tp:taxon-name-part></tp:taxon-name></italic>, <italic><tp:taxon-name><tp:taxon-name-part taxon-name-part-type="genus" reg="Funiliomyces">F.</tp:taxon-name-part> <tp:taxon-name-part taxon-name-part-type="species" reg="sparsus">sparsus</tp:taxon-name-part></tp:taxon-name></italic>, and <italic><tp:taxon-name><tp:taxon-name-part taxon-name-part-type="genus" reg="Funiliomyces">F.</tp:taxon-name-part> <tp:taxon-name-part taxon-name-part-type="species" reg="zapatensis">zapatensis</tp:taxon-name-part></tp:taxon-name></italic>) and one replacement name (nomen novum), <italic><tp:taxon-name><tp:taxon-name-part taxon-name-part-type="genus" reg="Funiliomyces">F.</tp:taxon-name-part> <tp:taxon-name-part taxon-name-part-type="species" reg="biseptatisporus">biseptatisporus</tp:taxon-name-part></tp:taxon-name></italic>.</p></sec></tp:treatment-sec><ref-list><ref id="B6"><mixed-citation xmlns:xlink="http://www.w3.org/1999/xlink" xlink:type="simple">Castañeda Ruíz RF (1988) <tp:taxon-name><tp:taxon-name-part taxon-name-part-type="kingdom">Fungi</tp:taxon-name-part></tp:taxon-name> cubenses III. Instituto de Investigaciones <italic><tp:taxon-name><tp:taxon-name-part taxon-name-part-type="order">Fundamentales</tp:taxon-name-part></tp:taxon-name></italic> en Agricultura Tropical “Alejandro de Humboldt”, 1–27. <ext-link xlink:href="http://www.cybertruffle.org.uk/cyberliber/03416/cfo_.htm" ext-link-type="uri" xlink:type="simple">http://www.cybertruffle.org.uk/cyberliber/03416/cfo_.htm</ext-link></mixed-citation></ref><ref id="B19"><mixed-citation xmlns:xlink="http://www.w3.org/1999/xlink" xlink:type="simple">Crous PW, Wingfield MJ, Burgess TI et al. (2016) Fungal Planet description sheets: 469–557. Persoonia 37: 218–403. <ext-link xlink:href="10.3767/003158516X694499" ext-link-type="doi" xlink:type="simple">https://doi.org/10.3767/003158516X694499</ext-link></mixed-citation></ref><ref id="B54"><mixed-citation xmlns:xlink="http://www.w3.org/1999/xlink" xlink:type="simple">Matsushima T (1975) Icones Microfungorum a Matsushima Lectorum 1–209.</mixed-citation></ref><ref id="B1"><mixed-citation xmlns:xlink="http://www.w3.org/1999/xlink" xlink:type="simple">Aptroot A (2004) Two new ascomycetes with long gelatinous appendages collected from monocots in the tropics. Studies in Mycology 50: 1–27.</mixed-citation></ref><ref id="B13"><mixed-citation xmlns:xlink="http://www.w3.org/1999/xlink" xlink:type="simple">Crous PW, Catcheside DEA, Catcheside PS et al. (2025) Fungal Planet description sheets: 1781–1866. Persoonia 54: 327–587. <ext-link xlink:href="10.3114/persoonia.2025.54.10" ext-link-type="doi" xlink:type="simple">https://doi.org/10.3114/persoonia.2025.54.10</ext-link></mixed-citation></ref><ref id="B48"><mixed-citation xmlns:xlink="http://www.w3.org/1999/xlink" xlink:type="simple">Liu H, Choi H, Paul NC et al. (2025) Discovering fungal communities in roots of <italic><tp:taxon-name><tp:taxon-name-part taxon-name-part-type="genus">Zoysia</tp:taxon-name-part> <tp:taxon-name-part taxon-name-part-type="species">japonica</tp:taxon-name-part></tp:taxon-name></italic> and characterising novel species and their antifungal activities. IMA Fungus 16: e138479. <ext-link xlink:href="10.3897/imafungus.16.138479" ext-link-type="doi" xlink:type="simple">https://doi.org/10.3897/imafungus.16.138479</ext-link></mixed-citation></ref><ref id="B80"><mixed-citation xmlns:xlink="http://www.w3.org/1999/xlink" xlink:type="simple">Tan YP, Shivas RG (2024) Nomenclatural novelties. Index of Australian <tp:taxon-name><tp:taxon-name-part taxon-name-part-type="kingdom">Fungi</tp:taxon-name-part></tp:taxon-name> 46 (ISBN 978-1-7636439-5-6): 1–17. <ext-link xlink:href="10.5281/zenodo.13905938" ext-link-type="doi" xlink:type="simple">https://doi.org/10.5281/zenodo.13905938</ext-link></mixed-citation></ref><ref id="B7"><mixed-citation xmlns:xlink="http://www.w3.org/1999/xlink" xlink:type="simple">Castañeda Ruíz RF, Kendrick B (1991) Ninety-nine conidial fungi from Cuba and three from Canada. University of Waterloo Biology Series 35: 1–132.</mixed-citation></ref><ref id="B10"><mixed-citation xmlns:xlink="http://www.w3.org/1999/xlink" xlink:type="simple">Crous PW, Begoude BAD, Boers J et al. (2022) New and Interesting <tp:taxon-name><tp:taxon-name-part taxon-name-part-type="kingdom">Fungi</tp:taxon-name-part></tp:taxon-name>. 5. Fungal Systematics and Evolution 10: 19–90. <ext-link xlink:href="10.3114/fuse.2022.10.02" ext-link-type="doi" xlink:type="simple">https://doi.org/10.3114/fuse.2022.10.02</ext-link></mixed-citation></ref></ref-list></tp:taxon-treatment>
